# Supplementary material for: What Influences Patients' Adherence to Healthcare Worker Prescription in Primary Healthcare Facilities in Burkina Faso? A Qualitative Account of Barriers and Facilitators
Source: Clin Infect Dis. 2023 Jul 25;77(Suppl 2):S171–81. doi: 10.1093/cid/ciad347 (PMC10368408; doi:10.1093/cid/ciad347)
Supplement: ciad347_Supplementary_Data [file ciad347_supplementary_data.zip]

Archive with 2 entries (2 files):
- Compaore et al_BF SocSci_Supplementary materials.docx
- Supplemental data-English version.docx
